# Supplementary material for: GlPP2C1 Silencing Increases the Content of Ganoderma lingzhi Polysaccharide (GL-PS) and Enhances Slt2 Phosphorylation
Source: J Fungi (Basel). 2022 Sep 10;8(9):949. doi: 10.3390/jof8090949 (PMC9506439; doi:10.3390/jof8090949)
Supplement: Supplementary file 1 [file jof-08-00949-s001.zip]

Archive with 1 entries (1 files):
- jof-1841076-supplementary.pdf
